# Supplementary material for: Physical body experiences questionnaire simplified for active aging (PBE-QAG): Rasch validation
Source: PLoS One. 2023 Feb 10;18(2):e0280198. doi: 10.1371/journal.pone.0280198 (PMC9916545; doi:10.1371/journal.pone.0280198)
Supplement: S1 Text — (TXT) [file pone.0280198.s003.txt]

This readme.txt file was generated on <20210330> by <Ann Van de Winckel>


-------------------
GENERAL INFORMATION
-------------------


1. Title of Dataset: Data used for the RUMM2030 Rasch analysis of the scale: Physical Body Experiences Questionnaire Simplified for Active Aging (PBE-QAG)
 

2. Author Information


  Principal Investigator Contact Information
        Name: Ann Van de Winckel, PhD, MSPT, PT
           Institution: Division of Physical Therapy, Division of Rehabilitation Science, Department of Rehabilitation Medicine, Medical School, University of Minnesota
           Address: 420 Delaware St Se (MMC 388), Minneapolis, MN 5455
           Email: avandewi@umn.edu
	   ORCID: 0000-0001-8400-3177

  Associate or Co-investigator Contact Information (graduate student)
        Name: Wei Deng, BS, MS
           Institution: Division of Rehabilitation Science, Department of Rehabilitation Medicine, Medical School, University of Minnesota
           Address:420 Delaware St Se (MMC 388), Minneapolis, MN 5455
           Email: deng0126@umn.edu
	   ORCID: 0000-0002-7933-389X

  Associate or Co-investigator Contact Information (graduate student)
           Name: Sydney Carpentier, BA
           Institution: Division of Rehabilitation Science, Department of Rehabilitation Medicine, Medical School, University of Minnesota
           Address: 420 Delaware St Se (MMC 388), Minneapolis, MN 5455
           Email: carpe749@umn.edu
	   ORCID: 0000-0003-2398-085X


3. Date of data collection:

 20190720-20200812


4. Geographic location of data collection (where was data collected?): 

Minnesota


5. Information about funding sources that supported the collection of the data: 

Internal funding


--------------------------
SHARING/ACCESS INFORMATION
-------------------------- 

1. Licenses/restrictions placed on the data: 

CC1
https://creativecommons.org/publicdomain/zero/1.0/


2. Links to publications that cite or use the data: 

Physical Body Experiences Questionnaire Simplified for Active Aging (PBE-QAG): a validation with Rasch Measurement Theory
[not yet submitted as of time of data submission]


3. Recommended citation for the data: 

Deng, Wei; Carpentier, Sydney; Van de Winckel, Ann. (2021). Data used for the RUMM2030 Rasch analysis of the scale: Physical Body Experiences Questionnaire Simplified for Active Aging (PBE-QAG). Retrieved from the Data Repository for the University of Minnesota, https://doi.org/10.13020/e6e1-as21.
 


---------------------
DATA & FILE OVERVIEW
---------------------


1. File List
   A. Filename:    DRUM_Data for PBE scale Rasch analysis_3.29.2021    
      Short description:   xls data used for the RUMM2030 Rasch analysis of the scale: Physical Body Experiences Questionnaire Simplified for Active Aging (PBE-QAG)     

      Note: there are 2 version of this file - one is xls to preserve formatting, and one is csv for long term preservation and system interoperability (the csv had the legend stripped out, but data dictionary is below)


--------------------------
METHODOLOGICAL INFORMATION
--------------------------


1. Description of methods used for collection/generation of data: 

RedCAP questionnaire


2. Methods for processing the data: 

Rasch analysis (validation method)


3. Instrument- or software-specific information needed to interpret the data:

RUMM2030: Rasch Unidimensional Measurement Model 2030 software, http://www.rummlab.com/


4. People involved with sample collection, processing, analysis and/or submission: 

Sample collection: Volunteers handed out Ipads; all info was directly collected on RedCAP UMN; the authors (Ann Van de Winckel, Wei Deng, Sydney Carpentier) were involved in analysis and submission


-----------------------------------------
DATA-SPECIFIC INFORMATION FOR: DRUM_Data for PBE scale Rasch analysis_3.29.2021
-----------------------------------------

1. Number of variables: 21


2. Number of cases/rows: 566


3. Missing data codes:
        Code/symbol "."       


4. Variable List: see also legend book in xls document

 A. Name: ID
       Description: ID number
	Missing cases: (ID 1,4,9,etc) signed the consent, but never completed the survey


 B. Name: GRP
       Description: Group allocation
                H=Healthy
		P=pain
		S=stroke
 C. Name: AGE
       Description: Age group
                1=65 or 65+
		0=less than 65

 D. Name: SEX
       Description: sex identification
                0=male
		1=female
		2=other

 E. Name: BREATH
       Description: Are you currently doing any breathing exercises?
                1=yes
		0=no

 F. Name: MIND
       Description: Are you currently doing any mindfulness or relaxation exercises?
                1=yes
		0=no

 G. Name: BA
       Description: Are you currently doing any body awareness exercises?
                1=yes
		0=no

 H. Name: PAIN
       Description: Do you have any pain?
                1=yes
		0=no

 I. Name: MENT HEALTH
       Description: Please identify/list the mental health conditions you have or have had (text changed to codes 1 and 0)
                1=yes
		0=no

 J-U. Name: Physical Body Experiences Questionnaire Simplified for Active Aging (PBE-QAG)

Scale from the publication: Cossu G, Loi E, Carta MG, Bramanti A. The Physical Body Experiences Questionnaire Simplified for Active Aging (PBE-QAG). Clin Pract Epidemiol Ment Health. 2018 Mar 26;14:70-77. doi: 10.2174/1745017901814010070. PMID: 29643930; PMCID: PMC5872200
       
Description: All 12 items of the PBE-QAG
	range between totaly true (0) to totally false (4)

Referring to my experience of the last 30 days, I can say that
	J. I don’t feel ashamed of my body at all (eg: I often wear clothes that enhance me, or I have no problem showing myself in a swimsuit at the sea or pool)
	K. I avoid doing things that can expose me to the risk of hurting myself physically (eg: making excessive efforts, lifting weights too heavy for me)
	L. I am perfectly aware of my physical limits (eg: I know what kind of activities can be dangerous for my body) 
	M. The physical activity I have being doing makes me feel satisfied and proud of myself.
	N. I trust that my body can learn new abilities (activities that I’ve never done before)
	O. Feeling in tune with my body makes me think that I’m effective and productive (eg: finishing activities I suppose to be possible for me makes me feel good) 
	P. Doing vigorous physical activity can give me more strength and energy 
	Q. I feel aware of my physical abilities while respecting my imperfections 
	R. I feel in harmony with my body (eg: I like taking care of my body and knowing what kind of things can be good for me or not) 
	S. Mastering new physical abilities gives me great satisfaction (eg: doing activities I‘ve never done before) 
	T. I do not feel comfortable pushing my body beyond its physical limits (eg: doing activities I suppose can be beyond my reach) 
	U. I feel that the clarity of my thoughts depends on my physical well-being and my energy (eg: I find that by doing regular physical activity I'm mentally more active)
