# Supplementary material for: Physical body experiences questionnaire simplified for active aging (PBE-QAG): Rasch validation
Source: PLoS One. 2023 Feb 10;18(2):e0280198. doi: 10.1371/journal.pone.0280198 (PMC9916545; doi:10.1371/journal.pone.0280198)
Supplement: S1 Data — (CSV) [file pone.0280198.s004.csv]

ID	GRP	AGE	SEX	BREATH	MIND	BA	PAIN	MENT HEALTH	P1	P2	P3	P4	P5	P6	P7	P8	P9	P10	P11	P12
2	H	0	1	1	0	0	0	1	2	2	0	0	0	0	1	0	1	0	4	2
3	H	0	1	1	1	1	0	0	1	3	0	0	1	0	0	0	0	2	1	0
5	H	0	1	0	0	1	0	0	4	3	1	1	0	0	0	1	3	0	4	2
6	H	1	0	0	0	0	0	0	0	0	0	0	0	0	0	0	0	0	0	0
7	H	0	1	0	0	0	0	0	4	3	1	0	0	0	0	2	3	0	1	1
8	P	0	0	0	0	0	1	1	0	1	0	0	0	0	0	0	1	0	0	0
10	H	0	0	1	1	1	0	0	3	2	1	1	2	1	1	0	2	2	1	0
11	H	0	1	0	0	0	0	1	1	3	1	0	0	0	2	0	0	0	0	2
12	P	0	1	0	0	0	1	1	1	3	0	3	1	1	2	1	3	2	1	2
13	H	0	1	0	0	0	0	1	3	1	1	3	1	1	1	3	3	3	3	1
14	H	0	0	1	1	1	0	1	1	1	0	1	0	0	0	0	0	0	3	0
15	H	0	0	0	0	1	0	1	4	3	3	0	0	0	0	0	0	0	0	0
16	H	1	1	0	0	0	0	0	1	4	0	0	0	1	0	0	1	1	3	0
17	P	1	1	0	0	0	1	1	2	3	1	0	0	1	2	0	1	1	1	2
18	H	0	1	1	1	0	0	1	2	0	0	0	0	0	0	0	1	1	3	0
19	H	0	1	0	0	0	0	1	2	1	1	1	1	1	1	1	2	0	0	0
20	H	0	1	0	0	0	0	1	3	1	2	1	2	1	1	3	4	0	1	1
21	H	0	1	1	1	0	0	0	3	3	1	1	1	1	0	1	1	1	3	0
22	P	0	1	0	0	0	1	0	2	1	0	2	1	0	0	0	2	2	0	3
23	H	1	1	0	0	0	0	0	1	0	0	2	2	1	0	0	0	0	1	0
24	H	0	0	0	0	0	0	0	3	4	4	4	1	1	1	2	2	2	2	2
25	H	0	0	0	0	0	0	1	1	0	0	0	1	0	0	0	0	0	4	2
26	H	1	1	1	1	1	0	0	3	0	0	0	0	0	0	0	0	0	1	0
27	H	0	0	0	0	1	0	0	1	3	2	0	0	1	0	1	2	2	4	0
28	P	0	0	1	1	0	1	1	1	3	0	1	0	0	0	1	1	0	3	0
29	H	0	1	0	0	1	0	0	0	4	1	0	1	0	0	2	1	0	4	0
30	H	0	0	0	0	1	0	0	1	1	1	0	0	0	0	0	1	0	3	0
31	H	0	0	0	0	1	0	1	1	3	3	1	0	1	0	2	2	1	1	0
32	H	1	0	0	0	0	0	1	2	0	1	1	1	1	0	0	0	2	3	0
33	H	1	1	0	0	1	0	1	1	1	1	0	0	1	1	1	1	0	1	1
34	H	0	1	1	1	0	0	0	2	1	1	0	1	1	0	1	1	0	1	0
35	H	0	1	1	0	0	0	0	1	1	1	1	0	0	0	0	1	0	3	0
36	P	1	0	0	0	0	1	1	0	2	0	1	0	0	0	0	0	0	1	0
38	H	1	1	0	0	1	0	0	0	0	0	0	0	0	0	0	0	0	0	0
39	P	1	1	0	1	1	1	0	2	2	1	1	1	1	1	1	1	1	2	3
40	P	0	0	0	0	1	1	0	1	4	1	0	0	2	0	0	0	0	4	0
41	H	0	1	0	0	1	0	1	0	0	0	0	0	0	0	0	0	0	0	0
42	H	0	1	1	0	0	0	1	1	0	1	1	3	3	1	2	2	1	1	1
44	H	0	0	0	0	0	0	0	2	3	0	1	0	0	0	0	2	1	3	1
45	H	1	0	1	0	0	0	0	3	3	2	1	1	1	1	1	1	1	3	0
46	H	0	1	1	1	0	0	0	2	1	0	3	0	1	0	1	2	2	1	2
47	H	0	1	1	0	0	0	0	2	0	2	2	2	2	2	2	2	2	1	3
48	H	0	0	1	1	1	0	0	0	1	2	1	1	0	1	1	0	3	1	0
49	H	0	1	0	1	0	0	1	2	2	1	1	0	0	0	0	1	1	4	0
50	H	0	1	1	1	1	0	1	3	0	1	1	0	0	0	0	2	0	3	2
51	H	1	0	1	1	1	0	0	0	4	0	0	0	0	0	0	0	0	0	0
52	H	1	0	1	0	1	0	0	0	4	0	0	0	0	0	0	0	0	4	1
53	P	0	1	0	0	1	1	0	1	3	0	1	0	0	0	0	0	0	3	1
54	H	1	1	1	1	1	0	1	3	3	1	1	1	1	1	1	1	1	3	1
55	P	0	1	0	0	0	1	0	2	0	0	1	0	1	0	0	1	0	1	0
56	P	0	1	0	0	1	1	1	1	4	1	0	1	1	0	1	1	0	3	0
57	H	0	1	0	0	0	0	0	1	1	0	0	0	0	0	0	1	1	1	0
58	H	0	0	0	0	0	0	0	0	0	0	0	0	0	0	1	0	1	3	0
59	H	0	1	0	0	1	0	1	3	4	1	0	0	0	0	2	2	1	3	1
60	P	0	0	0	1	1	1	1	0	3	1	0	1	0	0	1	1	0	3	1
61	H	0	1	0	0	0	0	1	2	1	1	4	1	1	3	3	2	1	1	0
62	H	0	1	1	1	1	0	0	3	0	1	0	3	1	0	0	1	1	1	0
63	H	0	1	0	0	0	0	0	2	3	1	2	0	0	1	1	2	0	3	1
64	P	0	1	1	0	1	1	0	1	4	4	3	3	2	3	3	2	2	1	1
65	H	0	1	0	0	0	0	1	1	0	0	0	0	1	1	0	1	1	0	2
66	P	0	0	0	1	0	1	0	4	4	0	2	0	1	1	0	1	1	2	0
67	H	0	1	0	0	0	0	1	1	1	0	1	0	0	0	0	1	0	3	0
68	H	0	1	1	1	0	0	1	1	3	2	2	1	1	1	0	2	1	2	1
69	P	1	0	1	0	1	1	1	3	1	2	3	1	2	0	2	2	1	1	1
70	H	0	1	1	1	1	0	1	2	3	1	1	1	1	0	1	2	1	3	0
71	H	0	1	0	0	0	0	0	3	0	1	1	1	0	1	2	1	1	0	0
72	H	0	0	1	0	0	0	1	3	1	1	2	1	1	2	1	3	1	0	0
73	H	0	0	0	0	0	0	0	2	0	0	1	1	0	2	0	1	2	1	1
74	H	0	1	1	0	0	0	0	2	1	1	0	1	1	0	1	1	0	1	3
75	H	0	0	1	1	0	0	0	1	3	1	2	1	1	1	1	2	1	2	1
76	P	1	1	0	0	0	1	1	3	0	1	4	1	1	1	1	3	1	0	1
77	H	1	0	0	0	0	0	1	2	2	1	2	1	1	1	1	2	2	3	2
78	H	1	1	0	0	0	0	1	1	2	2	1	1	0	1	2	2	1	3	1
79	H	0	1	0	1	1	0	0	0	3	0	0	0	0	0	0	0	0	4	0
80	H	0	0	0	0	0	0	0	0	2	0	0	0	0	0	0	1	0	0	2
81	H	0	1	0	0	0	0	0	2	2	2	2	2	2	2	2	2	2	2	2
82	H	0	0	0	0	0	0	0	2	0	0	0	0	0	1	0	0	1	1	0
83	H	0	0	0	0	0	0	0	1	3	2	1	1	1	0	1	0	1	1	1
84	H	0	0	0	0	0	0	1	4	1	1	0	0	0	0	1	2	0	1	1
85	H	0	1	0	0	1	0	1	1	4	0	0	0	0	0	0	1	0	1	1
87	H	0	1	0	0	0	0	0	0	0	0	0	2	2	2	2	2	2	0	1
88	H	1	1	0	0	1	0	1	0	0	0	0	0	0	0	0	0	0	0	0
89	H	1	0	1	1	0	0	1	0	0	0	0	0	2	2	0	4	2	0	0
90	P	0	1	0	0	0	1	1	3	1	0	3	1	0	0	2	3	1	0	0
91	H	0	1	0	0	0	0	1	2	3	1	1	0	1	1	1	3	1	2	1
92	P	1	1	1	0	1	1	0	0	0	0	1	1	0	1	0	1	0	0	0
93	P	1	1	0	0	1	1	0	0	2	1	0	0	0	0	0	0	0	0	0
94	H	0	1	1	0	1	0	0	3	4	2	0	2	0	0	1	2	3	4	0
95	P	0	1	1	1	0	1	1	2	1	1	0	2	1	1	2	2	1	0	2
96	H	0	0	0	0	0	0	1	1	0	0	0	0	1	0	0	1	3	3	0
97	P	1	0	0	0	0	1	0	1	0	0	0	0	1	0	0	1	0	4	0
98	H	0	1	1	1	1	0	1	2	0	0	2	2	0	1	1	2	0	0	0
99	H	0	1	1	1	1	0	0	1	0	1	1	1	0	0	0	0	0	0	0
100	H	1	0	1	1	1	0	0	0	1	0	0	0	0	0	0	0	0	0	1
101	H	0	1	1	1	1	0	1	1	4	1	0	0	0	0	0	0	0	3	0
102	P	0	1	0	0	0	1	1	4	2	2	4	3	3	1	3	4	1	1	1
103	H	1	0	0	0	0	0	0	0	1	1	0	0	0	1	1	1	1	2	2
104	H	1	1	1	0	0	0	0	2	1	1	1	1	0	0	0	1	0	3	0
105	P	0	0	1	0	0	1	0	2	3	1	1	1	1	0	1	2	1	3	1
107	H	0	1	0	0	0	0	0	3	4	0	3	3	1	1	1	0	1	1	1
108	H	0	0	0	0	0	0	0	0	1	0	0	0	0	0	0	0	0	1	0
110	H	0	1	1	0	0	0	1	1	0	1	0	0	0	0	0	1	0	2	0
111	H	0	0	0	0	0	0	0	1	1	1	0	0	1	0	1	1	0	1	1
112	P	0	1	0	0	0	1	0	3	0	1	1	0	0	0	1	1	0	4	0
113	P	0	0	1	1	1	1	1	2	3	0	2	1	1	0	1	0	0	3	1
114	H	0	0	0	0	0	0	0	0	3	0	1	0	0	1	1	1	1	2	2
115	H	0	0	1	1	1	0	0	0	2	0	0	0	0	0	0	0	0	1	0
116	H	0	0	1	1	0	0	1	2	0	1	0	0	0	0	2	0	0	4	0
117	H	1	1	0	0	0	0	0	1	0	0	0	0	0	0	0	0	0	3	0
118	H	0	1	1	0	0	0	0	0	1	0	1	0	0	0	0	0	1	1	0
119	H	0	0	0	0	0	0	0	1	3	2	2	1	1	0	1	1	1	3	1
120	H	0	0	0	0	0	0	0	1	0	1	0	0	0	0	0	0	0	1	0
121	H	0	1	0	1	0	0	0	1	1	0	1	0	0	1	1	2	1	1	0
122	H	0	1	0	0	1	0	0	0	0	0	1	0	0	1	0	0	0	1	0
123	H	0	1	0	0	0	0	0	2	3	0	1	0	0	0	0	1	0	3	0
124	P	0	0	1	0	0	1	0	0	0	0	0	0	0	0	0	0	0	0	0
125	P	0	1	0	0	1	1	0	0	4	0	0	0	0	0	0	0	0	4	0
127	H	1	1	0	0	1	0	0	2	2	1	0	1	1	0	1	1	0	3	1
128	H	0	1	1	1	1	0	1	1	0	1	0	0	0	1	0	0	0	1	0
129	H	0	1	0	1	1	0	1	2	2	1	1	1	0	1	1	1	1	2	1
130	H	0	0	0	1	0	0	0	0	2	0	0	0	0	0	0	0	0	0	0
131	H	0	0	0	0	0	0	1	1	2	1	1	0	0	0	0	0	0	3	0
132	H	0	0	1	0	1	0	0	0	4	0	0	0	0	0	0	0	0	2	0
133	H	1	1	1	1	1	0	1	1	3	1	1	1	0	2	1	1	2	2	1
134	H	1	0	1	1	1	0	1	2	3	2	0	0	0	2	0	1	0	4	0
136	P	0	1	1	0	0	1	0	1	1	1	1	1	1	2	1	1	1	2	1
137	P	0	0	1	1	0	1	1	3	2	1	4	3	1	1	2	3	2	1	2
138	P	1	1	0	0	0	1	1	2	0	0	2	1	1	1	1	1	1	0	0
139	H	0	0	1	1	0	0	1	0	2	1	0	0	0	0	1	1	0	3	2
140	H	0	1	1	1	1	0	1	1	0	2	2	1	1	1	1	1	0	2	0
141	H	0	1	0	1	0	0	1	3	0	2	2	2	2	1	1	1	1	2	0
142	H	0	0	1	1	0	0	1	0	0	0	2	0	0	0	0	0	0	0	0
143	H	0	1	0	0	0	0	1	3	0	1	4	2	0	2	1	2	2	1	0
144	H	0	1	1	1	1	0	1	1	2	1	0	0	0	0	1	1	0	4	0
145	H	0	1	0	0	0	0	0	4	0	0	0	0	0	0	0	0	0	0	4
146	H	1	1	0	0	1	0	0	0	3	0	0	0	0	0	0	0	0	3	0
147	H	1	1	1	1	1	0	1	0	0	0	0	0	0	0	0	0	0	0	0
148	H	0	1	1	1	1	0	1	3	1	1	3	1	0	0	1	3	0	1	1
149	H	0	1	0	0	0	0	0	0	2	0	0	0	0	0	0	0	0	0	0
150	H	0	0	0	0	0	0	0	2	2	1	2	1	1	0	2	2	0	4	0
151	H	0	0	0	0	0	0	1	3	2	2	0	0	0	0	1	3	1	2	0
152	H	0	1	1	1	1	0	1	3	2	1	1	0	2	0	2	2	0	3	1
153	H	0	1	0	0	1	0	0	3	1	1	3	0	0	1	1	2	1	1	1
154	H	0	1	0	0	0	0	0	3	1	2	3	0	0	0	2	3	0	3	1
156	H	0	1	1	0	1	0	0	1	1	3	3	2	0	0	2	2	1	1	0
157	H	0	1	1	1	0	0	0	3	4	3	1	0	0	0	3	1	1	4	0
158	H	0	0	1	1	0	0	0	1	1	1	2	0	1	1	1	1	1	1	2
159	H	0	1	1	1	1	0	0	0	0	0	0	1	0	0	0	0	0	1	0
160	H	0	1	0	0	0	0	0	0	0	0	2	0	0	0	0	2	0	1	0
161	H	0	1	1	1	0	0	1	2	2	1	0	0	0	0	1	2	0	3	0
162	H	0	1	0	1	1	0	0	2	0	4	0	3	0	0	0	0	2	0	0
163	H	0	0	0	0	0	0	1	2	1	2	2	1	1	1	2	2	2	1	3
164	H	1	1	1	0	0	0	0	1	1	1	1	1	1	1	1	1	2	1	1
165	H	0	1	0	0	0	0	0	3	2	0	2	2	0	0	2	2	0	4	0
166	H	0	1	1	0	0	0	1	2	3	3	3	3	3	3	2	2	2	3	2
167	H	0	1	0	0	0	0	0	0	1	0	1	0	0	0	0	0	0	4	1
168	H	0	0	0	0	0	0	0	3	1	3	3	0	1	0	2	3	0	2	1
169	H	1	1	0	0	0	0	0	2	1	1	1	1	0	0	1	1	1	0	0
170	H	0	1	0	0	1	0	1	1	2	2	3	0	1	1	1	2	0	3	1
171	H	0	1	0	0	0	0	1	3	3	0	1	1	2	2	3	3	2	1	1
172	H	0	1	1	1	1	0	0	3	1	1	0	0	1	0	2	3	1	1	2
173	H	0	1	1	1	1	0	1	3	1	0	2	3	1	1	1	2	1	1	1
175	H	0	1	0	0	1	0	1	1	1	0	1	0	0	0	1	1	1	3	0
176	H	0	0	0	0	1	0	0	0	0	2	2	1	0	1	2	0	0	0	0
177	H	0	1	0	0	1	0	1	1	1	0	1	0	0	0	1	0	0	3	0
178	H	0	1	0	0	0	0	1	4	1	1	3	3	0	1	2	1	0	0	1
179	H	0	1	0	0	0	0	0	1	1	0	0	0	0	0	0	1	0	3	0
180	H	1	0	0	0	0	0	0	3	1	1	2	1	1	1	1	2	1	2	1
181	H	1	1	1	1	1	0	0	0	0	0	1	0	0	1	0	0	0	0	0
182	H	0	1	1	1	1	0	1	3	2	1	1	0	1	0	1	2	0	2	1
183	H	1	1	1	1	1	0	1	2	3	1	0	0	0	0	1	1	0	3	0
184	H	0	1	0	1	0	0	1	3	1	1	2	1	1	1	1	3	1	3	2
185	P	0	1	0	0	0	1	1	3	2	2	2	1	1	0	2	3	2	3	0
186	H	0	0	1	1	0	0	1	1	4	2	1	1	0	0	1	1	0	3	0
187	H	0	1	0	0	0	0	1	2	1	1	1	0	1	0	0	2	1	3	1
188	H	0	1	0	0	0	0	1	1	1	1	1	1	2	1	2	1	3	3	2
189	H	0	0	1	1	1	0	0	4	1	1	0	1	0	1	1	1	0	3	1
191	H	0	0	0	0	0	0	0	1	3	1	1	0	1	0	1	1	0	3	1
192	H	0	1	1	1	1	0	0	3	4	0	1	0	1	0	0	0	0	2	2
193	H	0	1	1	1	1	0	1	1	1	0	2	0	1	1	1	1	2	1	0
195	H	0	0	1	0	0	0	0	1	3	3	2	0	0	0	0	0	1	4	0
196	H	0	1	0	0	1	0	1	0	1	0	1	1	0	0	0	0	0	0	0
197	P	1	1	1	1	0	1	0	1	0	1	0	1	0	0	0	0	1	2	1
198	H	1	0	0	0	0	0	0	0	0	0	0	0	0	0	0	0	0	1	0
199	H	0	0	0	0	0	0	1	1	3	1	1	1	0	0	1	1	2	0	1
200	H	1	1	0	0	0	0	0	2	0	0	0	0	0	1	0	0	1	2	0
201	H	1	1	0	0	1	0	0	2	3	1	0	0	0	0	1	1	0	0	0
202	H	1	1	1	0	0	0	1	2	1	0	0	1	1	0	0	1	1	1	1
203	H	0	1	0	1	1	0	0	1	2	1	1	0	1	0	1	1	0	2	0
204	H	0	0	0	0	0	0	0	0	1	0	0	0	0	0	0	0	0	4	0
205	H	0	1	1	1	1	0	0	2	1	0	2	0	0	0	1	2	1	1	1
206	H	0	1	1	1	1	0	0	1	0	1	2	2	0	1	3	3	0	3	1
207	H	0	1	1	1	0	0	0	2	1	1	1	0	0	0	0	1	0	4	1
208	H	1	0	0	0	1	0	1	0	0	1	1	0	0	0	2	1	0	0	0
209	H	0	0	0	0	0	0	0	0	3	1	1	0	0	0	0	0	1	1	1
210	P	0	0	1	0	0	1	0	0	1	1	2	1	2	1	0	1	1	4	1
211	H	0	1	1	0	1	0	1	1	1	0	1	1	1	1	1	2	1	2	1
212	H	0	0	1	1	1	0	0	0	0	1	0	0	0	0	0	1	0	2	0
213	P	0	1	1	0	0	1	0	3	2	0	2	2	0	0	2	3	1	0	1
214	H	0	1	0	0	0	0	1	1	4	1	0	0	0	0	1	2	0	3	0
215	H	0	1	0	0	0	0	0	2	2	1	2	1	1	1	1	1	1	1	0
216	H	0	0	1	1	0	0	1	3	1	0	3	1	1	1	1	2	1	1	1
217	H	1	1	0	0	0	0	0	1	2	1	1	2	2	2	2	1	1	2	1
218	H	1	0	1	1	0	0	1	2	4	0	1	0	1	0	0	0	0	0	0
219	H	1	1	0	1	0	0	0	4	0	0	0	0	0	2	0	0	2	0	0
220	H	1	0	0	0	0	0	0	2	4	1	1	1	2	0	0	1	0	4	0
221	P	1	0	1	0	0	1	0	3	4	0	1	0	0	0	0	1	0	1	0
222	H	1	1	0	0	1	0	1	1	2	0	0	2	0	2	1	0	3	3	0
223	P	1	0	0	0	0	1	0	3	3	1	1	1	2	2	1	2	3	0	1
224	H	0	1	1	1	0	0	1	2	1	1	0	1	0	1	1	1	1	3	1
225	H	0	1	1	1	1	0	1	1	2	0	0	0	0	1	1	2	1	2	1
226	H	1	1	1	0	0	0	0	1	0	1	0	0	0	0	1	1	0	0	0
227	P	0	1	1	0	0	1	1	3	2	1	2	1	0	1	2	2	1	1	0
228	H	0	0	1	1	0	0	1	3	3	2	1	0	1	0	1	1	1	3	0
229	P	1	1	0	0	0	1	0	2	0	0	2	2	2	2	2	2	2	1	2
230	H	1	1	1	1	1	0	0	2	3	1	2	1	1	1	1	1	1	2	0
231	H	1	1	1	1	0	0	1	1	0	1	1	1	1	0	1	1	1	1	0
232	H	0	1	0	1	0	0	0	3	0	0	0	0	0	0	1	0	0	1	0
233	H	0	1	0	0	1	0	1	3	1	1	1	1	0	1	0	0	1	0	0
234	P	0	1	0	0	0	1	0	3	2	2	2	2	2	0	1	2	1	1	1
235	H	0	1	0	0	1	0	0	2	1	0	0	0	0	0	0	0	0	3	0
236	H	1	1	0	0	0	0	0	1	2	0	0	1	1	1	0	2	1	1	1
237	H	1	0	1	1	1	0	0	0	3	0	0	2	0	0	1	0	2	1	0
238	H	1	1	1	1	1	0	0	0	0	0	1	1	1	0	0	0	1	0	0
239	H	0	0	0	0	1	0	0	0	1	1	0	0	0	0	0	0	0	4	0
240	P	0	1	1	1	0	1	1	4	0	0	4	2	4	4	4	4	2	4	1
241	H	0	1	0	0	0	0	1	1	0	0	0	0	0	0	0	1	0	1	1
242	H	0	1	0	0	0	0	0	1	0	0	0	0	0	0	0	0	0	3	0
243	H	0	1	0	0	0	0	0	0	3	1	1	2	1	1	1	2	1	1	0
244	P	0	1	1	1	1	1	0	0	0	0	1	1	1	1	1	1	1	1	1
245	H	1	1	0	0	0	0	0	3	2	1	2	2	0	0	1	0	1	1	0
246	P	0	0	0	0	0	1	0	0	2	1	1	1	1	2	1	2	1	1	1
247	H	0	0	0	0	0	0	0	1	2	1	1	0	0	1	0	1	0	0	1
248	H	0	1	1	1	0	0	1	1	4	0	0	0	0	0	1	0	0	4	0
249	H	1	1	1	1	1	0	1	1	1	0	0	0	1	1	1	0	1	3	1
250	H	1	0	0	0	0	0	0	1	0	0	1	1	0	1	0	1	2	0	1
251	H	0	0	0	0	0	0	0	2	0	0	3	1	2	1	0	2	2	2	2
252	H	0	1	0	0	0	0	0	4	3	1	3	1	2	2	2	3	3	1	2
253	H	0	0	0	0	0	0	0	3	1	1	2	1	1	1	1	2	1	2	1
254	H	0	1	1	1	1	0	1	1	3	0	1	0	0	0	0	1	1	1	0
255	H	0	1	0	0	0	0	0	3	1	1	3	1	1	0	2	3	0	2	1
256	H	1	0	0	0	0	0	0	0	1	1	1	1	0	0	0	0	1	2	0
257	H	0	1	1	1	1	0	0	2	1	1	1	1	0	0	1	1	0	3	0
258	H	0	0	0	0	0	0	0	1	0	2	1	0	1	0	1	2	0	3	1
259	H	1	1	1	0	0	0	1	2	0	1	0	0	0	1	1	2	1	1	0
260	H	0	1	0	0	1	0	1	3	1	1	0	0	0	1	1	1	1	2	0
261	H	0	1	1	0	1	0	0	1	2	0	0	1	0	0	0	0	1	1	0
262	H	1	1	0	0	0	0	0	4	1	0	0	1	0	0	0	0	0	3	1
263	H	1	1	0	0	0	0	0	1	3	1	1	1	1	1	1	1	2	3	1
264	H	0	1	0	0	0	0	0	1	2	1	2	1	2	2	2	3	2	3	2
265	H	0	1	0	0	0	0	0	2	0	0	0	0	0	1	0	0	1	0	0
266	H	0	0	0	0	0	0	1	0	2	0	0	0	0	0	0	2	1	1	0
267	P	0	1	1	1	0	1	1	3	4	1	0	0	0	0	0	2	0	4	0
268	H	0	1	1	1	0	0	1	0	1	0	0	1	0	0	0	1	0	0	0
269	P	0	1	0	0	0	1	0	1	2	1	1	1	1	2	1	1	1	3	2
270	H	0	1	0	0	1	0	0	3	1	0	0	0	1	0	1	2	0	2	2
271	H	0	1	0	0	0	0	0	0	0	1	0	1	0	1	0	0	0	1	1
272	P	0	1	0	0	0	1	1	2	0	2	4	0	0	1	0	1	0	1	1
273	P	0	1	0	0	0	1	1	3	3	1	3	0	0	1	0	2	0	3	1
274	P	1	1	0	0	0	1	0	3	2	1	1	0	0	1	1	2	1	3	1
275	H	0	1	0	0	0	0	0	1	1	1	1	1	1	0	1	1	1	1	1
276	H	0	1	1	0	1	0	0	3	3	2	0	1	1	0	3	2	1	2	2
277	H	1	1	0	0	0	0	0	2	3	0	0	0	0	0	0	0	0	2	0
278	H	1	0	0	0	0	0	0	0	4	1	0	1	0	0	0	0	0	4	0
279	H	0	1	0	0	0	0	0	2	1	2	2	3	2	2	2	2	3	2	3
280	H	0	0	0	0	1	0	0	0	0	0	0	0	0	0	0	0	0	0	0
281	P	1	1	1	1	1	1	1	2	3	1	1	1	1	0	2	2	1	2	1
282	H	0	1	0	1	1	0	0	0	3	2	0	0	0	0	0	0	0	4	0
283	H	0	0	1	1	1	0	1	0	2	0	0	0	0	0	0	0	0	3	0
284	H	0	1	0	0	0	0	1	2	3	1	2	0	1	1	1	2	0	3	2
285	P	1	1	1	0	0	1	0	4	1	0	2	1	1	1	1	1	0	1	1
286	H	0	1	1	0	0	0	1	2	2	1	1	1	1	0	0	3	2	3	1
287	H	0	2	0	0	0	0	0	1	2	1	0	0	0	0	0	0	0	1	1
288	P	0	0	0	0	0	1	0	1	0	0	0	1	1	0	0	0	1	4	1
289	P	0	1	1	1	0	1	1	3	3	1	2	1	2	1	2	2	1	1	2
290	H	0	0	0	1	0	0	0	1	4	1	1	2	1	0	1	1	0	3	1
291	H	1	1	1	0	0	0	0	4	0	0	0	0	0	2	0	0	0	0	0
292	H	0	1	0	0	0	0	0	0	2	1	0	0	0	0	0	1	0	3	2
293	H	0	1	1	1	0	0	1	4	2	2	0	0	1	0	2	3	1	3	2
294	H	0	1	1	1	0	0	1	1	0	0	2	0	0	0	0	2	0	2	0
295	H	1	1	0	0	0	0	0	1	1	1	2	2	1	1	1	1	2	2	2
296	H	0	1	1	0	0	0	0	2	1	0	1	0	0	3	1	1	0	2	2
297	H	0	0	0	1	0	0	0	2	1	1	2	1	1	0	0	1	2	1	0
298	H	1	1	0	0	0	0	1	0	1	1	0	0	0	0	1	0	0	4	0
299	H	0	0	0	0	0	0	1	1	4	0	3	0	1	4	0	2	1	0	0
300	H	0	1	1	1	1	0	1	0	2	1	0	0	0	0	0	0	0	1	0
301	H	0	1	0	0	0	0	1	1	3	0	1	1	0	0	0	1	1	3	1
302	H	0	1	0	0	0	0	0	3	1	1	2	3	0	1	2	1	3	1	0
303	H	1	1	0	0	0	0	0	2	2	2	2	1	0	1	1	2	2	1	0
304	P	0	1	0	0	0	1	0	3	3	3	3	2	3	2	3	2	2	2	2
305	H	0	1	0	0	0	0	0	4	0	2	1	0	0	0	1	2	1	3	0
306	P	0	1	0	0	0	1	1	2	2	2	2	2	2	2	2	2	2	2	2
307	H	1	1	0	0	0	0	0	1	2	1	1	1	1	1	1	1	1	2	1
308	H	1	1	0	0	1	0	0	2	1	0	1	0	0	2	1	1	2	3	1
309	H	0	1	1	1	1	0	0	1	0	0	2	1	0	0	1	0	0	0	0
310	H	0	1	1	1	1	0	1	2	4	1	2	1	0	1	2	1	0	3	0
311	H	0	1	0	1	0	0	0	3	3	1	3	1	3	1	2	3	3	3	3
312	H	0	1	0	0	0	0	0	2	2	1	1	2	2	1	2	2	2	1	2
313	H	0	1	0	0	0	0	0	3	1	2	2	2	1	2	1	2	0	1	2
314	H	0	1	0	0	0	0	1	1	2	0	0	0	1	1	1	1	1	2	2
315	H	0	1	1	1	0	0	1	2	0	0	0	1	0	0	0	0	0	0	0
316	H	0	1	1	0	1	0	0	2	3	1	1	0	0	0	2	1	0	4	0
317	H	0	1	0	0	0	0	0	0	1	0	0	1	0	0	0	0	1	0	1
318	H	0	1	1	1	1	0	0	2	1	0	0	0	0	0	1	2	0	3	1
319	P	0	1	0	0	1	1	0	3	1	1	0	1	1	0	0	1	1	1	1
320	P	0	1	1	1	0	1	1	3	3	3	2	1	1	1	2	3	1	2	2
321	H	0	0	1	1	1	0	0	1	4	0	1	0	0	0	0	1	1	3	1
322	P	0	1	1	1	1	1	1	3	3	1	3	1	1	2	1	3	1	2	1
323	H	0	1	0	0	0	0	1	3	3	1	2	0	1	1	2	1	1	3	2
324	H	0	1	1	0	1	0	1	0	0	0	0	0	0	0	0	0	1	1	0
325	H	0	1	1	1	0	0	1	3	1	1	0	1	1	1	1	2	1	2	1
326	H	0	1	1	0	0	0	1	4	0	0	4	0	0	0	4	4	0	0	0
327	H	0	0	0	0	0	0	0	2	2	2	2	2	2	2	2	2	2	2	2
328	H	0	1	1	0	0	0	1	0	0	0	0	0	0	0	0	0	0	0	0
329	H	0	1	0	1	0	0	1	1	1	1	3	0	0	0	0	1	0	3	1
330	H	0	0	1	0	0	0	0	1	2	0	0	0	0	0	0	1	0	3	1
331	H	0	0	0	0	1	0	0	1	1	0	0	0	0	0	0	0	0	2	1
332	H	0	1	0	0	1	0	0	0	0	0	0	0	0	0	0	0	0	0	0
333	H	0	1	0	0	0	0	1	0	4	0	0	0	0	0	0	0	0	0	0
334	H	1	0	1	1	0	0	0	2	2	1	1	0	0	0	0	0	0	3	3
335	H	0	1	1	1	0	0	1	4	1	1	4	0	0	0	0	2	0	1	0
336	H	0	1	1	1	0	0	1	1	2	1	2	0	0	2	1	1	0	4	0
337	P	0	1	1	0	0	1	0	2	1	1	2	2	0	0	0	1	0	0	1
338	H	0	1	0	0	1	0	0	2	4	1	0	0	0	0	2	1	0	4	0
339	P	0	1	0	0	0	1	0	0	1	0	0	1	0	0	1	0	1	2	0
340	H	0	1	1	0	0	0	1	0	0	0	0	0	0	0	0	0	0	3	0
341	H	0	1	1	0	1	0	1	1	0	1	0	0	0	0	1	1	0	1	0
342	H	0	1	1	1	1	0	0	2	4	2	0	0	0	0	0	1	0	3	1
343	H	0	1	0	0	0	0	1	3	2	0	2	1	1	0	1	2	1	2	3
344	P	1	0	0	0	0	1	0	0	4	0	0	2	0	0	0	0	0	3	0
345	H	0	1	0	1	1	0	0	1	1	0	0	0	0	0	0	0	0	3	0
346	H	1	1	0	0	0	0	0	1	0	0	0	0	0	0	0	0	0	3	1
347	H	1	0	1	0	0	0	0	1	0	0	0	0	0	0	0	1	0	2	0
348	H	0	0	0	0	0	0	0	1	3	1	1	1	1	1	1	1	1	3	1
349	P	0	1	1	0	0	1	1	2	0	1	3	2	2	3	0	2	0	1	4
350	H	1	1	1	1	1	0	0	0	2	0	0	0	0	0	1	0	0	1	0
351	P	1	1	0	0	0	1	0	1	0	0	0	0	0	0	0	0	0	0	0
352	P	1	0	0	0	0	1	0	1	0	1	0	1	0	0	1	1	0	1	1
353	H	1	0	1	0	1	0	0	1	0	0	3	2	1	2	1	2	2	0	1
354	H	0	1	1	1	1	0	1	3	2	1	2	0	1	1	2	2	1	3	1
355	P	0	0	1	1	0	1	0	2	2	1	0	1	0	0	0	1	0	3	1
356	H	0	1	1	1	1	0	1	1	3	3	3	3	2	3	2	2	2	3	3
357	H	1	0	0	0	0	0	0	0	1	1	1	0	0	0	0	1	0	2	0
358	H	0	0	0	0	0	0	0	0	0	0	0	1	0	0	0	0	0	3	1
359	P	0	1	1	0	0	1	0	1	0	0	0	0	0	1	0	0	1	2	1
360	H	0	1	1	1	1	0	0	1	1	1	0	0	0	1	2	1	1	2	1
361	H	0	1	0	0	0	0	0	1	1	1	0	1	0	0	0	2	0	1	1
362	H	0	0	1	1	0	0	0	1	3	1	0	0	0	0	0	1	0	3	0
364	H	1	0	1	0	0	0	0	1	3	1	1	1	1	1	1	1	1	2	0
365	H	0	1	1	1	1	0	0	0	0	0	0	0	0	0	0	0	0	3	2
366	P	0	1	0	1	1	1	1	2	4	2	1	0	2	1	2	2	2	3	3
367	P	0	0	0	0	1	1	1	2	1	1	1	1	0	0	1	2	0	1	0
368	H	1	0	0	0	0	0	0	0	2	0	0	0	0	0	0	1	0	2	0
369	H	0	1	0	0	0	0	0	0	2	0	2	0	2	1	2	2	2	2	2
370	H	0	1	0	0	0	0	0	4	2	0	4	3	0	0	1	3	2	1	3
371	H	1	0	0	0	0	0	0	1	1	1	1	1	1	0	0	1	1	1	0
372	H	0	1	0	1	0	0	1	2	1	1	0	0	0	0	1	0	0	4	0
373	H	0	1	1	1	0	0	0	2	1	1	3	0	0	0	1	1	1	3	0
374	P	0	0	0	0	0	1	1	4	2	0	3	4	2	0	3	4	3	1	0
375	H	0	0	1	0	0	0	0	1	3	0	0	0	0	0	0	0	0	4	0
376	H	0	1	1	1	1	0	0	2	0	0	0	0	0	0	0	1	0	0	1
377	H	1	1	1	1	0	0	1	1	0	0	0	0	0	2	0	0	0	1	2
378	H	0	0	0	0	0	0	0	0	0	0	1	1	0	0	0	1	0	0	1
379	H	0	1	1	1	0	0	0	3	0	0	0	0	0	0	1	1	0	1	2
380	H	0	0	0	0	0	0	0	0	0	0	0	1	0	0	1	1	1	1	1
381	H	0	0	1	1	0	0	0	0	2	1	1	1	1	1	1	1	1	1	1
382	H	0	1	0	0	0	0	1	3	1	1	3	1	1	3	2	2	1	2	1
384	P	1	0	0	0	0	1	0	0	0	0	0	0	0	0	0	0	0	0	0
385	H	1	1	0	0	0	0	1	2	1	0	0	0	0	1	0	0	1	0	0
386	H	0	0	0	0	1	0	0	0	0	0	0	0	0	0	0	0	0	0	0
387	H	0	0	0	0	0	0	0	0	4	0	1	0	0	0	0	0	0	4	0
388	H	0	1	0	0	0	0	1	1	0	0	2	1	0	1	1	2	2	1	1
389	H	0	1	0	0	0	0	0	3	2	2	2	2	2	2	2	2	2	3	2
390	H	0	0	0	0	0	0	0	4	3	1	0	2	2	0	2	2	2	1	2
391	H	0	1	0	0	0	0	1	3	1	1	3	1	1	1	1	3	1	1	1
392	H	1	0	0	0	0	0	0	0	3	0	1	0	0	0	0	0	0	3	0
393	H	1	0	1	0	1	0	0	2	2	2	1	1	1	1	1	1	1	2	1
394	H	1	0	0	0	0	0	0	2	4	3	2	3	3	2	2	1	2	1	1
395	H	1	0	1	1	1	0	0	0	4	0	0	0	0	0	0	0	0	3	0
396	P	0	1	0	0	0	1	0	1	1	0	3	2	1	1	1	1	2	1	0
397	H	0	1	1	1	1	0	1	2	1	2	2	2	1	2	2	3	1	3	1
398	H	0	1	0	0	0	0	1	2	3	2	0	2	2	2	0	0	0	4	2
399	H	0	1	1	1	0	0	1	1	1	1	2	0	1	1	1	1	1	0	1
400	P	0	1	1	0	0	1	0	0	2	0	2	1	0	1	0	1	0	1	0
401	H	0	1	0	0	0	0	0	0	4	0	0	0	0	2	0	1	2	4	4
402	H	0	1	0	0	0	0	1	0	2	1	0	0	0	0	0	0	0	2	0
403	H	1	1	1	0	0	0	0	4	3	3	4	2	4	2	4	3	4	2	3
404	H	1	0	0	0	0	0	1	0	1	3	1	0	1	1	1	2	0	1	1
405	P	1	0	1	1	1	1	0	2	0	1	0	0	1	0	0	2	0	3	3
406	H	0	1	1	1	1	0	0	3	2	1	0	0	1	0	3	2	1	3	1
407	H	0	0	1	1	0	0	0	1	3	0	2	0	1	1	1	1	0	3	1
408	H	0	0	1	1	0	0	1	1	3	2	1	0	1	0	1	2	0	0	1
409	P	0	0	1	1	0	1	0	1	3	3	3	0	0	0	2	2	0	3	0
410	P	0	0	0	1	0	1	0	2	3	1	3	3	0	1	2	1	0	3	0
411	P	1	0	0	0	0	1	1	2	3	1	3	1	1	1	1	1	2	3	1
412	P	1	0	0	0	0	1	0	0	3	0	1	1	1	1	1	1	2	1	1
413	H	0	0	0	0	0	0	1	1	2	1	0	0	0	0	0	1	1	2	2
414	P	1	0	1	1	1	1	1	0	0	0	0	0	0	0	0	0	1	0	0
415	P	1	1	1	0	1	1	1	1	0	0	0	1	0	1	1	0	1	3	1
416	H	0	0	0	0	0	0	0	0	1	1	0	0	0	0	0	1	0	4	0
417	H	0	1	1	0	0	0	0	1	0	0	0	0	0	0	0	0	0	1	0
418	P	1	0	0	0	1	1	0	1	3	1	1	1	1	2	1	1	2	3	2
419	H	0	0	1	0	1	0	0	3	3	1	0	1	1	1	1	3	1	0	1
420	P	1	1	0	1	1	1	0	0	0	0	0	0	0	0	0	0	0	4	0
421	H	0	0	0	0	0	0	0	1	3	1	1	2	2	0	1	1	2	3	3
422	H	0	1	0	0	0	0	0	2	2	1	1	2	1	1	2	2	2	3	2
423	H	0	1	0	0	0	0	0	1	3	2	3	1	0	0	0	1	1	3	0
424	H	1	1	0	1	1	0	0	0	1	1	0	0	0	0	1	1	0	1	0
425	H	0	1	0	0	0	0	0	1	1	1	1	1	1	1	1	2	2	1	1
426	H	0	0	0	0	0	0	0	1	0	0	0	1	0	0	1	0	2	1	0
427	H	0	1	1	1	1	0	0	1	3	1	1	0	0	0	1	1	0	3	2
428	P	0	0	0	0	0	1	0	2	2	1	3	0	1	1	1	2	2	2	2
429	H	0	1	1	0	0	0	0	2	1	1	2	0	1	0	1	1	0	2	0
430	P	0	1	1	0	0	1	0	2	2	1	2	1	1	0	1	1	1	1	1
431	H	0	1	1	1	0	0	0	1	0	0	0	2	0	4	0	0	4	0	0
432	H	0	0	0	0	0	0	0	0	3	1	1	0	0	0	0	1	0	4	1
433	H	0	1	1	1	0	0	1	1	1	1	2	0	1	1	1	2	2	3	2
434	H	0	1	1	1	1	0	1	2	3	3	0	1	0	0	1	1	0	1	0
435	H	0	0	0	0	0	0	0	3	1	0	0	0	0	0	0	1	0	2	1
436	H	0	1	0	0	0	0	1	2	0	0	0	0	0	0	0	1	1	1	0
437	P	1	1	0	0	1	1	1	2	0	0	1	1	0	0	0	0	0	0	0
438	P	0	0	1	1	1	1	1	1	1	1	1	0	1	0	1	2	1	3	1
439	P	1	0	0	0	0	1	0	1	2	1	2	0	1	1	1	1	0	2	2
440	H	0	1	0	0	0	0	1	3	3	2	2	3	2	1	2	3	2	1	2
441	H	1	1	1	1	1	0	0	1	0	0	0	0	0	0	0	0	0	3	0
442	H	1	0	0	0	0	0	1	2	1	1	1	0	0	2	1	1	1	1	0
443	H	1	0	1	1	0	0	0	0	0	0	0	0	0	0	0	1	0	1	1
444	P	0	1	0	0	0	1	0	2	1	0	2	1	1	2	0	1	2	2	2
445	H	0	0	0	1	0	0	0	1	3	1	2	2	0	0	1	1	2	2	0
446	H	0	1	0	0	0	0	0	3	2	1	1	1	1	0	3	2	1	3	1
447	P	0	0	0	0	0	1	1	3	2	1	3	1	2	0	2	2	0	4	2
448	H	0	1	0	0	0	0	1	2	1	0	3	1	0	1	1	2	1	1	2
449	H	1	1	0	0	0	0	0	1	4	0	0	0	0	0	0	0	0	4	0
450	H	0	0	1	1	0	0	0	1	1	0	0	0	0	0	0	1	1	3	1
451	H	0	0	0	0	0	0	0	2	4	2	1	1	0	0	0	0	0	4	0
452	H	0	0	0	0	0	0	1	2	4	1	0	1	1	0	2	2	0	4	2
453	P	0	0	1	0	0	1	0	1	3	0	1	0	0	1	1	1	1	3	0
454	H	1	0	0	0	0	0	1	2	1	1	0	1	1	0	0	1	1	1	3
455	P	0	1	1	1	1	1	1	1	1	1	3	0	1	0	1	1	0	1	0
456	P	1	1	0	0	0	1	0	2	4	0	1	2	0	1	2	2	1	3	1
457	H	0	1	1	0	0	0	0	0	0	0	0	0	0	0	0	0	0	4	0
458	P	1	0	0	0	0	1	0	1	1	0	2	1	0	0	0	1	1	0	1
459	H	0	1	1	1	1	0	1	2	3	0	2	0	0	1	1	1	0	3	0
460	P	0	1	1	0	0	1	1	0	2	1	2	2	0	1	3	2	1	2	2
461	H	1	1	0	0	1	0	0	3	3	1	0	0	1	0	1	1	0	3	0
462	H	0	1	0	0	0	0	0	3	1	1	2	2	2	1	2	2	1	3	1
463	H	0	0	0	0	0	0	0	3	3	3	0	1	1	0	0	2	0	1	2
464	H	0	1	1	0	1	0	1	3	4	0	0	0	0	0	1	0	0	4	0
465	H	0	0	0	0	0	0	0	2	1	1	1	1	1	0	1	1	2	1	1
466	H	0	1	1	1	1	0	0	2	1	0	1	0	0	1	1	0	1	1	1
467	H	0	0	0	0	0	0	0	1	0	1	1	0	0	1	0	0	1	1	0
468	H	0	0	1	0	0	0	0	1	2	1	1	1	1	0	2	2	0	3	1
469	H	0	0	0	0	0	0	0	3	3	1	1	0	0	0	1	0	1	0	1
470	H	0	0	0	0	0	0	0	3	1	1	2	1	1	0	1	2	0	0	1
471	H	0	1	1	1	1	0	1	4	1	1	1	0	0	0	2	0	1	1	0
472	H	0	1	1	1	1	0	1	1	0	1	0	0	0	1	0	0	0	2	0
473	H	0	1	1	1	1	0	0	1	1	2	1	3	1	0	0	0	2	2	0
474	H	0	0	0	0	0	0	0	2	1	0	1	1	1	0	0	1	1	1	1
475	H	0	1	1	0	0	0	0	0	0	0	0	0	0	0	0	1	0	3	0
476	H	0	1	0	0	1	0	0	3	1	2	1	3	1	1	1	1	1	1	1
477	H	0	0	0	0	0	0	0	0	4	2	1	0	0	0	0	1	0	4	0
478	H	1	1	0	1	1	0	0	2	1	1	1	0	0	0	1	0	1	1	0
479	H	0	1	0	0	0	0	0	1	2	2	2	2	1	1	1	3	2	2	2
480	P	1	1	0	0	0	1	0	2	0	1	2	0	0	1	1	2	0	1	1
481	H	0	0	0	0	0	0	0	1	1	1	1	1	1	1	1	1	1	3	1
482	P	0	0	0	0	0	1	1	1	1	1	1	1	1	0	2	1	1	2	1
483	H	1	1	1	0	0	0	0	2	3	1	1	0	0	0	0	0	0	2	0
484	H	0	1	1	0	1	0	0	2	4	1	1	0	1	0	1	2	1	0	1
485	H	1	1	0	0	0	0	0	2	0	0	0	0	0	1	0	0	0	0	0
486	H	1	0	0	0	0	0	0	0	1	1	1	0	0	0	0	0	0	0	0
487	H	1	1	1	0	0	0	0	0	0	0	0	0	0	2	0	0	1	0	0
488	P	1	1	0	1	1	1	0	1	1	0	0	0	0	0	1	0	0	1	0
489	H	1	0	0	0	0	0	0	2	1	1	1	1	1	0	1	1	1	1	1
490	P	0	1	1	1	1	1	0	3	4	1	0	0	0	0	0	0	0	4	0
491	H	0	0	0	0	0	0	0	1	0	1	2	1	2	1	1	1	2	2	0
492	H	1	1	1	0	0	0	1	4	2	1	3	2	0	1	2	1	2	1	2
493	H	1	0	0	0	0	0	1	1	4	1	0	0	0	0	0	0	0	1	1
494	H	0	1	1	1	1	0	1	2	3	1	2	0	0	0	1	1	0	3	0
495	H	0	0	0	0	0	0	0	1	2	0	0	0	1	1	1	0	2	2	1
496	H	1	0	0	0	0	0	0	1	1	0	0	0	0	0	0	1	0	1	1
497	H	0	0	0	0	0	0	0	0	4	1	1	0	0	0	1	1	0	4	0
498	H	0	1	0	0	0	0	0	2	3	1	1	1	1	1	1	1	1	1	2
499	H	0	1	0	0	0	0	1	4	1	1	1	1	0	0	1	1	1	1	1
500	H	1	0	0	0	0	0	0	0	1	1	1	1	1	0	0	1	0	1	1
501	H	0	1	1	1	1	0	1	2	1	0	3	1	0	1	2	1	1	2	0
502	H	0	1	1	0	0	0	0	1	1	0	1	0	3	0	0	1	0	4	4
503	H	0	0	0	0	0	0	0	1	0	3	1	0	1	0	0	1	2	3	0
504	H	0	1	1	1	1	0	0	1	1	1	1	0	0	1	1	0	1	1	1
505	H	0	0	0	0	1	0	1	1	3	0	0	1	0	0	0	0	0	3	0
506	P	0	1	1	1	1	1	1	2	3	3	2	3	4	3	3	3	4	1	3
507	H	1	1	0	0	0	0	0	2	0	1	0	1	0	1	0	0	0	1	0
508	H	0	0	0	1	1	0	0	0	1	1	0	1	0	0	0	0	0	0	0
509	P	0	0	1	0	0	1	1	4	0	0	1	2	1	1	3	1	2	1	1
510	H	0	0	1	1	0	0	1	2	2	1	1	1	1	0	1	2	2	2	2
511	P	0	1	0	0	0	1	0	1	1	1	0	0	1	1	1	2	0	1	0
512	H	0	0	0	1	1	0	1	0	1	1	0	0	0	0	0	1	1	2	1
513	H	0	0	0	0	0	0	0	3	2	0	1	2	0	1	2	3	2	3	2
514	H	0	1	1	1	1	0	1	2	3	0	0	0	0	0	0	1	0	3	0
515	P	0	1	0	0	0	1	1	3	4	1	0	0	0	2	1	3	1	4	3
516	H	0	1	0	0	0	0	0	4	0	0	4	0	0	0	0	1	0	0	2
517	H	0	0	0	0	1	0	0	3	1	1	1	1	2	1	1	3	2	2	2
518	H	0	1	1	1	0	0	1	3	3	1	1	1	1	1	1	2	1	3	1
519	H	0	1	1	1	1	0	0	4	1	0	0	1	1	0	0	1	1	3	0
520	H	0	0	1	0	0	0	0	3	3	0	2	0	0	0	0	1	1	1	1
521	P	0	1	0	1	1	1	1	3	1	1	1	0	0	0	1	1	0	2	0
522	H	0	1	0	0	1	0	0	1	1	0	0	1	1	0	1	0	1	2	1
523	H	0	0	0	0	0	0	0	1	3	0	0	0	2	1	1	0	0	3	2
524	H	1	1	0	0	0	0	1	1	2	0	0	1	0	0	1	0	1	2	0
525	H	0	1	0	1	1	0	1	0	2	0	1	0	0	0	0	1	0	2	1
526	H	0	0	1	0	0	0	0	1	1	1	0	0	0	0	1	0	0	3	1
527	P	0	0	1	1	1	1	0	1	4	1	0	1	1	1	1	2	1	3	1
528	P	0	0	0	0	0	1	0	3	3	0	1	1	3	1	2	3	3	3	1
529	H	0	1	1	1	0	0	0	0	0	1	0	0	0	1	0	0	0	0	0
530	P	0	1	0	0	0	1	1	3	3	0	2	0	0	1	2	2	1	3	0
531	H	0	1	0	0	0	0	0	1	1	0	0	2	1	2	1	1	2	3	1
532	H	1	0	1	0	0	0	0	4	2	0	4	1	0	4	0	0	0	0	2
533	P	0	1	0	0	0	1	1	3	2	2	3	1	0	1	1	3	0	1	1
534	H	0	1	1	0	0	0	1	2	1	2	3	2	1	1	2	2	2	1	2
535	H	0	1	0	0	0	0	0	1	1	0	2	2	1	1	1	1	3	1	3
536	H	0	0	1	0	0	0	0	1	3	3	2	1	1	1	1	2	2	3	3
537	H	1	1	1	0	0	0	0	3	4	0	0	1	0	0	0	1	0	4	0
538	P	1	0	1	0	1	1	0	2	1	1	1	1	1	1	1	1	1	3	1
539	H	0	1	0	0	1	0	0	3	1	1	1	0	0	1	3	1	0	4	1
540	H	0	0	0	0	1	0	0	2	0	2	4	1	2	0	2	2	3	3	3
541	H	1	1	0	1	0	0	0	3	0	1	2	1	1	1	2	2	2	1	1
543	P	0	0	1	0	0	1	1	2	3	1	2	0	1	1	1	1	1	3	1
544	H	0	1	1	1	1	0	0	4	4	0	0	0	0	0	0	1	0	4	0
545	H	0	1	0	0	1	0	0	1	4	0	0	0	0	0	0	0	0	1	0
546	P	0	1	0	1	0	1	0	4	1	0	3	2	0	2	1	1	0	1	3
547	P	0	1	1	1	1	1	1	4	3	0	3	1	0	0	1	3	1	2	0
A01	S	1	1	1	.	.	0	0	3	1	1	1	0	0	0	1	0	0	3	0
A02	S	0	0	1	.	.	1	0	1	2	0	2	0	1	0	0	1	0	4	0
A03	S	0	0	0	.	.	0	0	0	2	1	0	1	2	0	1	1	2	2	2
A04	S	0	1	1	.	.	1	0	1	1	1	2	0	1	0	2	2	0	3	0
A06	S	0	0	0	.	.	0	0	2	1	0	1	3	1	0	2	3	0	1	0
A07	S	0	0	0	.	.	0	0	1	4	0	0	0	0	0	0	1	0	3	0
A08	S	0	0	0	.	.	0	0	2	1	4	0	0	0	0	0	2	0	4	0
A09	S	0	0	0	.	.	1	0	1	1	1	2	4	2	1	1	0	0	4	2
A11	S	1	0	0	.	.	1	0	3	3	2	3	4	0	0	1	2	0	1	2
A13	S	0	0	1	.	.	1	0	4	0	1	1	0	1	0	0	0	0	3	1
A15	S	0	0	0	.	.	0	0	3	1	0	2	3	2	1	1	1	0	1	0
A17	S	0	1	0	.	.	0	0	0	2	2	1	0	0	0	1	0	2	3	1
A18	S	0	0	0	.	.	0	0	1	2	2	1	0	0	0	0	1	1	3	1
A19	S	1	0	1	.	.	0	0	0	2	1	1	0	1	1	2	1	1	1	0
A20	S	1	0	0	.	.	0	0	0	2	0	0	0	0	0	0	0	0	1	0
A21	S	0	0	0	.	.	0	0	1	0	0	4	3	0	0	0	0	0	0	0
A22	S	0	1	1	.	.	0	0	2	0	1	0	1	0	0	3	2	0	3	0
A23	S	1	1	1	.	.	1	0	1	0	0	0	0	0	0	0	0	0	0	0
A24	S	0	0	0	.	.	0	0	2	2	2	1	0	0	0	1	1	0	2	1
A25	S	0	1	1	.	.	1	0	3	3	0	0	1	1	3	0	2	1	0	0
A26	S	0	0	0	.	.	1	0	0	2	0	3	3	1	0	0	1	3	0	2
A27	S	0	1	1	.	.	1	0	1	1	0	0	0	0	0	0	0	0	0	0
A28	S	1	0	0	.	.	0	0	0	2	0	0	1	0	0	0	0	0	2	0
A29	S	1	0	1	.	.	1	0	0	1	1	1	2	0	2	1	1	0	1	0
A31	S	0	0	0	.	.	1	0	1	2	0	1	0	0	0	0	2	1	3	0
A32	S	1	0	0	.	.	0	0	3	1	1	2	4	3	1	3	4	3	4	3
A33	S	0	1	1	.	.	0	0	3	2	1	1	1	1	1	1	1	1	1	1
A34	S	0	0	1	.	.	1	0	0	0	0	0	0	0	0	0	0	0	4	4
A35	S	1	1	0	.	.	1	0	0	0	0	1	0	0	0	0	0	1	0	0
A36	S	0	0	0	.	.	1	0	2	2	0	2	2	2	0	1	2	0	0	2
A37	S	1	1	0	.	.	1	1	0	0	0	0	0	0	0	0	0	0	0	0
A38	S	0	0	1	.	.	0	1	0	0	0	0	0	0	0	0	0	0	0	0
A39	S	1	0	0	.	.	1	0	0	0	0	0	0	0	0	0	0	0	4	0
A40	S	1	0	0	.	.	0	0	0	0	2	0	1	1	0	0	0	0	0	1
A42	S	1	1	0	.	.	1	0	3	0	0	1	0	1	0	0	1	0	3	3
A43	S	0	0	1	.	.	1	0	0	0	0	4	0	0	0	0	0	0	3	0
